# Supplementary material for: Trapped Ion Mobility Spectrometry and Parallel Accumulation–Serial Fragmentation in Proteomics
Source: Mol Cell Proteomics. 2021 Aug 17;20:100138. doi: 10.1016/j.mcpro.2021.100138 (PMC8453224; doi:10.1016/j.mcpro.2021.100138)
Supplement: BSA_3d_ms2.html [file mmc2.zip]

Archive with 1 entries (1 files):
- mcpro_100138_BSA_3d_ms2_mmc2.html
